# Supplementary material for: Default Mode Network structural alterations in Kocher-Monro trajectory white matter transection: A 3 and 7 tesla simulation modeling approach
Source: PLoS One. 2019 Nov 7;14(11):e0224598. doi: 10.1371/journal.pone.0224598 (PMC6837312; doi:10.1371/journal.pone.0224598)
Supplement: S1 File — Probabilistic map showing the spatial trajectory followed by the Kocher Monro virtual instruments used to perform the simulations. (GZ) [file pone.0224598.s001.gz]

Archive with 1 entries (1 files):
- pone.0224598.s001
