# Supplementary material for: Default Mode Network structural alterations in Kocher-Monro trajectory white matter transection: A 3 and 7 tesla simulation modeling approach
Source: PLoS One. 2019 Nov 7;14(11):e0224598. doi: 10.1371/journal.pone.0224598 (PMC6837312; doi:10.1371/journal.pone.0224598)
Supplement: S1 Text — (TEX) [file pone.0224598.s002.tex]

\documentclass[11pt]{article}
% Use the PLoS provided BiBTeX style
\bibliographystyle{plos2015}

\begin{document}

\section*{S1 Text.}
\subsection*{Mathematical expressions of graph-theoretical indices used to describe brain topology used in this study.}

In this study we used a set of measures from undirected, unweighted connectivity matrices, $A$, to describe quantitatively the graph topology. Adjacency matrices were obtained from the connected nodes of the weighted graph $G = (\gamma, \epsilon)$:

\begin{equation}
A(i,j) = \left\{
  \begin{array}{lr}
	1 & \textrm{if } (i,j)\in \epsilon \\
    0 & \textrm{otherwise}
  \end{array}
\right.
\nonumber
\end{equation}

To calculate the graph-theoretical indices for an individual node $i$ we must define first a subgraph $A_i$ which includes all the nodes neighboring the node $i$. The degree for a specific node $i$ can be described by:

\begin{equation}
K_i = \sum_{j\in N} A(i,j)
\nonumber
\end{equation}
where N is the set of all nodes connected in the network. 

The CC for a node $i$ is the ratio between the number of existing connections $\tau_i$ and the total number of possible connections in the graph $A_i$. Complex networks have high average CC while random networks have low average CC. For an undirected, unweighted connectivity matrices the CC ($C_i$) for a node $i$ of the graph $A_i$ is defined as follows:

\begin{equation}
C_i = \frac{1\tau_i}{K_i(K_i - 1)}
\nonumber
\end{equation}
We defined an average of the weighted CC for each subject as:

\begin{equation}
C=\frac{1}{N} \sum_{i \in N} C_i.
\nonumber
\end{equation}
The CPL is a measure that describes the average of the minimal number of edges that must be passed to go between nodes $i$ and $j$ traveling the shortest path length. Let $d(\gamma_i, \gamma_j)$ denote the shortest distance between the nodes and where $\gamma_i, \gamma_j \in A(i,j)$

\begin{equation}
L = \frac{1}{N}\sum_{i \in N} \frac{\sum_{j\in N, j\neq i}d(\gamma_i, \gamma_j)}{N-1}
\nonumber
\end{equation}
Infinite values (non-existing paths) and values across the diagonal were not considered for the calculation of the $CPL$ \cite{bullmoresporns2009}.

The GE quantifies the exchange of information across for a whole connectivity matrix and is defined as the average of the sum of the inverse of the distance:

\begin{equation}
E = \frac{1}{N}\sum_{i \in N}\frac{\sum_{j\in N, j\neq i}d^{-1}(\gamma_i, \gamma_j)}{N-1}
\nonumber
\end{equation}

The assortativity coefficient is a correlation coefficient between the degrees of all nodes on two opposite ends of a link and is a measure of network's resilience. Networks with a positive assortativity coefficient are likely to have a comparatively resilient core of mutually interconnected high-degree hubs while networks with a negative assortativity are likely to have widely distributed high-degree hubs \cite{Rubinov2010}:

\begin{equation}
r = \frac{l^{-1}\sum_{i\neq j \in L} K_i K_j - \left[ l^{-1} \sum_{i\neq j \in L} \frac{1}{2} \left( K_i +  K_j \right)\right]^2}{l^{-1} \sum_{i\neq j \in L} \frac{1}{2} \left( K_i + K_j \right) -\left[ l^{-1} \sum_{i\neq j \in L} \frac{1}{2} \left( K_i +  K_j \right)\right]^2}
\nonumber
\end{equation}
were $l$ is the number of links between edges $l = \sum_{i,j\in N} A(i,j)$ and L is the set of all links in the network.

For the nodal analyses we used the strength as the weighted degree defined as follows:

\begin{equation}
S_i=\sum_{j \in N}{G(i, j)},
\nonumber
\end{equation}

\begin{thebibliography}{10}

\bibitem{bullmoresporns2009}
Bullmore E, Sporns O.
\newblock {Complex brain networks: graph theoretical analysis of structural and
  functional systems.}
\newblock Nature reviews Neuroscience. 2009;10(3):186--98.
\newblock doi:{10.1038/nrn2575}.

\bibitem{Rubinov2010}
Rubinov M, Sporns O.
\newblock {Complex network measures of brain connectivity: Uses and interpretations.}
\newblock {NeuroImage. 2010; 52(3): 1059--1069.}
\newblock doi:{https://doi.org/10.1016/j.neuroimage.2009.10.003}

\end{thebibliography}
\end{document}
